# Supplementary material for: Different HSP90 Inhibitors Exert Divergent Effect on Myxoid Liposarcoma In Vitro and In Vivo
Source: Biomedicines. 2022 Mar 7;10(3):624. doi: 10.3390/biomedicines10030624 (PMC8945459; doi:10.3390/biomedicines10030624)
Supplement: Supplementary file 1 [file biomedicines-10-00624-s001.zip]

Archive with 1 entries (1 files):
- biomedicines-1597854-supplementary.pdf
